# Supplementary material for: Large-scale characterization of drug mechanism of action using proteome-wide thermal shift assays
Source: eLife. 2024 Nov 11;13:RP95595. doi: 10.7554/eLife.95595 (PMC11554310; doi:10.7554/eLife.95595)
Supplement: Figure 2—source data 3. [file elife-95595-fig2-data3.zip]

Archive with 2 entries (1 files):
- Figure 2 - source data 3/
- Figure 2 - source data 3/Figure 2 - source data 3.pdf
