# Supplementary material for: Large-scale characterization of drug mechanism of action using proteome-wide thermal shift assays
Source: eLife. 2024 Nov 11;13:RP95595. doi: 10.7554/eLife.95595 (PMC11554310; doi:10.7554/eLife.95595)
Supplement: Figure 4—source data 3. [file elife-95595-fig4-data3.zip]

Archive with 3 entries (2 files):
- Figure 4 - source data 3/
- Figure 4 - source data 3/Figure 4 - source data 3 - p-RIPK1.jpg
- Figure 4 - source data 3/Figure 4 - source data 3 - RIPK1.jpg
